# Supplementary material for: Assessing Falling Number Stability Increases the Genomic Prediction Ability of Pre-Harvest Sprouting Resistance in Common Winter Wheat
Source: Genes (Basel). 2024 Jun 17;15(6):794. doi: 10.3390/genes15060794 (PMC11202678; doi:10.3390/genes15060794)
Supplement: Supplementary file 1 [file genes-15-00794-s001.zip]

Archive with 1 entries (1 files):
- genes-3055473-supplementary.pdf
